# Supplementary material for: Seroprevalence and determinants of transfusion transmissible infections among voluntary blood donors in Homabay, Kisumu and Siaya counties in western Kenya
Source: BMC Res Notes. 2018 Mar 12;11:171. doi: 10.1186/s13104-018-3276-y (PMC5848540; doi:10.1186/s13104-018-3276-y)
Supplement: Supplementary file 3 — Additional file 3. Excel dataset for regression analysis. [file 13104_2018_3276_MOESM3_ESM.xlsx]

## Sheet: Table 1
Table 1: Demographic variables of reactive and non-react
Characterisitcs		n(%)
	Total	Non Reactive	Reactive	p value
County				0.173
Homa Bay	329	293(89.06)	36(10.94)
Kisumu	506	469(92.69)	37(7.31)
Siaya	380	343(90.26)	37(9.74)
Age Group (years)				0.293
16-17	472	436(92.37)	36(7.63)
18-24	663	594(89.59)	69(10.41)
25-34	53	49(92.45)	4(7.55)
35 +	27	26(96.30)	1(3.70)
Gender				0.18
Female	515	475(92.23)	40(7.77)
Male	700	630(90.00)	70(10.00)
Marital Status				0.076
Married	50	49(98.00)	1(2.00)
Single	1165	1056(90.64)	109(9.36)
Drug Use				0.93
No	1203	1094(90.94)	109(9.06)
Yes	12	11(91.67)	1(8.33)
Risky Sex				0.053
No	1152	1052(91.32)	100(8.68)
Yes	63	53(84.13)	10(15.87)
Number of Donations				0.208
First Donation	900	813(90.33)	87(9.67)
Repeat Donor	315	292(92.70)	23(7.30)
Blood Transfusion				0.399
No	1194	1087(91.04)	107(8.96)
Yes	21	18(85.71)	3(14.29)

## Sheet: Table 2
Table 2: Demographic variables of individual Infections among reactive and non-reactive blood donors
Charateristic	Total	HIV (n=14)				HBV (n=42)				HCV (n=39)				TP(n=19)
		Reactive	uOR(95%CI)	Pvalue		Reactive	uOR(95%CI)	Pvalue		Reactive	uOR(95%CI)	Pvalue		Reactive	uOR(95%CI)	Pvalue
County
Homa Bay	329	7(2.13)	3.64(0.94-14.20)	0.062		12(3.65)	1.09(0.51-2.31)	0.824		11(3.34)	1.22(0.55-2.71)	0.633		6(1.82)	2.33(0.65-8.33)	0.192
Kisumu	506	3(0.59)	ref.			17(3.36)	ref.			14(2.77)	ref.			4(0.79)	ref.
Siaya	380	4(1.05)	1.78(0.40-8.02)	0.45		13(3.42)	1.02(0.49-2.12)	0.96		14(3.68)	.1.34(0.63-2.85)	0.441		9(2.37)	3.04(0.93-9.96)	0.066
Age Group (years)
Adolescents (16-19)	976	11(1.13)	ref.			31(3.18)	ref.			29(2.97)	ref.			15(1.54)	ref.
Adults (20 - 65)	239	3(1.26)	1.12(0.31-4.03)	0.868		11(4.60)	1.47(0.73-2.97)	0.282		10(4.18)	1.43(0.68-2.97)	0.343		4(1.67)	1.09(0.36-3.32)	0.879
Gender
Female	515	5(0.97)	ref.			14(2.72)	ref.			17(3.30)	ref.			7(1.36)	ref.
Male	700	9(1.29)	1.33(0.44-3.99)	0.613		28(4.00)	1.49(0.78-2.86)	0.23		22(3.14)	0.95(0.50-1.81)	0.877		12(1.71)	1.27(0.49-3.24)	0.623
Marital Status
Married	50	0(0.00)				1(2.00)	ref.			0(0.00)				0(0.00)
Single	1165	14(1.20)				41(3.52)	1.79(0.24-13.26)	0.57		39(3.35)				19(1.63)
Drug Use
No	1203	14(1.16)				42(3.49)				39(3.24)				18(1.50)	ref.
Yes	12	0(0.00)				0(0.00)				0(0.00)				1(8.33)	5.98(0.73-48.84)	0.095
Risky Sex
No	1152	13(1.13)	ref.			37(3.21)	ref.			36(3.13)	ref.			18(1.56)	ref.
Yes	63	1(1.59)	1.41(0.18-10.98)	0.741		5(7.94)	2.60(0.98-6.86)	0.054		3(4.76)	1.55(0.46-5.18)	0.476		1(1.59)	1.02(0.13-7.74)	0.988
Number of Donations
First Donation	900	12(1.33)	ref.			32(3.56)	ref.			31(3.44)	ref.			16(1.78)	ref.
Repeat Donor	315	2(0.63)	0.47(0.10-2.12)	0.329		10(3.17)	0.89(0.43-1.83)	0.75		8(2.54)	0.73(0.33-1.61)	0.435		3(0.95)	0.53(0.15-1.84)	0.317
Blood Transfusion
No	1194	14(1.17)				41(3.43)	ref.			37(3.10)	ref.			19(1.59)
Yes	21	0(0.00)				1(4.76)	1.41(0.18-10.73)	0.742		2(9.52)	3.29(0.74-14.65)	0.118		0(0.00)

## Sheet: Prevalence
Prevalence of the Pathogens
Test	n	%
HIV	14	0.0115
HBV	42	0.0346
HCV	39	0.0321
TP	19	0.0156
